# Supplementary material for: Accuracy and Reproducibility of a Modified Echocardiographic Method for Right Ventricular Output Calculation in Neonates
Source: J Cardiovasc Dev Dis. 2025 Jan 6;12(1):18. doi: 10.3390/jcdd12010018 (PMC11765522; doi:10.3390/jcdd12010018)
Supplement: Supplementary file 1 [file jcdd-12-00018-s001.zip]

Archive with 1 entries (1 files):
- jcdd-3372937-supplementary.pdf
